# Supplementary material for: Analysis of ICU resistome dynamics in patients, staff and environment for the identification of predictive biomarkers of sepsis and early mortality
Source: Sci Rep. 2025 Jul 11;15:25080. doi: 10.1038/s41598-025-10848-8 (PMC12254246; doi:10.1038/s41598-025-10848-8)
Supplement: Supplementary file 1 — Supplementary Material 1 [file 41598_2025_10848_MOESM1_ESM.xlsx]

## Sheet: Munka1
Supplementary Table 1. The table details patient characteristics at admission, ICU staff, and environmental samples.
Patient ID	Age	Sex	ICU stay (days)	Reason of admission	Sepsis (yes or no)	Septic shock (yes or no)	Ventilator-associated pneumonia (VAP)	Healthcare-associated pneumonia (HAP)	Positive microbial culture	Cause of death
No.1	59	Female	29	Cholecystitis, COPDa, drug overdose	Yes	No	-	-	Streptococcus pneumoniae Escherichia coli	Exacerbation of COPD
No.2	89	Female	5	Pneumonia, respiratory failure, AHFb	No	No	-	-	-	Heart failure
No.3	56	Male	8	Pneumonia, drug overdose	Yes	Yes	-	-	Staphylococcus hominis Candida albicans Pseudomonas aeruginosa	Septic shock
No.4	72	Male	11	Pneumonia	Yes	Yes	X	-	-	Septic shock
No.5	58	Male	11	Pneumonia	Yes	Yes	X	-	Staphylococcus hominis Pseudomonas aeruginosa	Septic shock
No.6	55	Male	18	Bowel obstruction surgery, peritonitis, MOFc	Yes	Yes	X	-	Staphylococcus epidermidis Enterobacter cloacae Escherichia coli Pseudomonas aeruginosa Enterococcus faecalis	Septic shock
No.7	77	Female	15	Pneumonia, COPD AEd	No	No	-	-	Proteus mirabilis	Exacerbation of COPD
No.8	79	Male	12	Peritonitis, gastric perforation, MOFc, ACSe, AHFb, st. p. reanimationem	Yes	Yes	-	-	Staphylococcus epidermidis Escherichia coli	Septic shock
No.9	75	Female	8	COPD AEd, bronchitis	No	No	-	-	Aspergillus niger Staphylococcus capitis Enterococcus faecalis	Exacerbation of COPD
No.10	61	Male	9	Pneumonia, respiratory failure, acute liver failure	Yes	Yes	-	-	Staphylococcus epidermidis	Septic schock
No.11	75	Male	20	Sepsis of unknown origin, MOFc, respiratory failure	Yes	Yes	X	-	Staphylococcus hominis Enterococcus faecium Staphylococcus epidermidis	Septic shock
No.12	68	Male	5	Pneumonia, AHFb	Yes	Yes	-	X	Escherichia coli	Septic shock
No.13	76	Male	3	Ruptured spleen, haemorrhagic shock, respiratory failure	No	No	-	-	-	Uncontrolled bleeding
No.14	64	Female	5	Meningitis	No	No	-	-	Streptococcus pneumoniae Staphylococcus epidermidis	Meningitis
No.15	87	Male	3	ACSe, pneumonia	No	No	-	X	-	Heart failure
No.16	60	Female	14	Meningitis purulenta	No	No	-	-	Enterococcus faecalis Proteus mirabilis Staphylococcus aureus Streptococcus group C Staphylococcus epidermidis	Meningitis
No.17	68	Male	27	Post op. Respiratory failure	No	No	-	-	Escherichia coli Pseudomonas aeruginosa Candida albicans	Respiratory failure due to uncontrollable muscle weakness
No.18	74	Female	2	Pneumonia	Yes	Yes	-	-	-	Septic shock
No.19	66	Male	35	AHFb, pneumonia	No	No	-	-	Staphylococcus epidermidis Pseudomonas aeruginosa	Heart failure
No.20	77	Male	2	Pancreatitis, MOFc	Yes	Yes	-	-	Escherichia coli Staphylococcus sp Staphylococcus aureus	Pancreatitis caused by septic shock
COPDa- Chronic obstructive pulmonary disease, AHFb-Acute heart failure, MOFc- Multiple organ failure, COPD AEd -Acute exacerbation of COPD, ACSe- Acute coronary syndrome
Healthcare staff
ID	Age	Sex	Profession
Staff1	53	Female	Nurse
Staff2	55	Male	Assistant nurse
Staff3	39	Male	Doctor
Staff4	45	Male	Doctor
Environment
Sample ID	Source
ITO1	Hospital bed
ITO2	Hospital bed
ITO3	Hospital bed
ITO4	Hospital bed
ITO5	Hospital bed
ITO6	Hospital bed
ITO7	Hospital bed
ITO8	Nurse station handwasher
ITO9	Nurse station sink
ITO10	Kiöntő csap
ITO11	1. és 15. ágy csap
ITO12	Astrup machine
ITO13	CRRT
ITO14	Nurse desk surface
ITO15	Keyboard
ITO16	Telephones
ITO17	Airlock buttons
ITO18	GE Healthcare Ultrasound
ITO19	Door handles
ITO20	Rapid tests (Glucose, lactate)
ITO21	Desk (left side)
ITO22	Storage room, labs, patients' space
ITO23	Isolation controll pool
