# Supplementary material for: Analysis of ICU resistome dynamics in patients, staff and environment for the identification of predictive biomarkers of sepsis and early mortality
Source: Sci Rep. 2025 Jul 11;15:25080. doi: 10.1038/s41598-025-10848-8 (PMC12254246; doi:10.1038/s41598-025-10848-8)
Supplement: Supplementary file 3 — Supplementary Material 3 [file 41598_2025_10848_MOESM3_ESM.xlsx]

## Sheet: Oropharyngeal swab
AUC values of species in oropharyngeal swab samples
Species	AUC
Escherichia coli	0.818182
Microbacterium saperdae	0.8
Bordetella bronchiseptica	0.763636
Streptococcus thermophilus	0.763636
Actinomyces gerencseriae	0.727273
Aeromonas allosaccharophila	0.727273
Enterobacter hormaechei	0.727273
Oribacterium sinus	0.727273
Pasteurella multocida	0.727273
Streptococcus salivarius	0.718182
Actinomyces graevenitzii	0.709091
Mogibacterium diversum	0.709091
Shigella sonnei	0.709091
Staphylococcus epidermidis	0.709091
Jeotgalicoccus huakuii	0.6999
Campylobacter concisus	0.690909
Leptospira interrogans	0.690909
Alloprevotella rava	0.681818
Fusobacterium necrophorum	0.681818
Hoylesella nanceiensis	0.681818
Megasphaera micronuciformis	0.681818
Streptococcus mitis	0.681818
Streptococcus parasanguinis	0.672727
Streptococcus pneumoniae	0.672727
Trichinella papuae	0.672727
Veillonella tobetsuensis	0.672727
Waddlia chondrophila	0.672727
Alloscardovia omnicolens	0.654545
Capnocytophaga gingivalis	0.654545
Oribacterium parvum	0.654545
Pseudomonas viridiflava	0.654545
Candida albicans	0.636364
Haemophilus haemolyticus	0.636364
Lactobacillus crispatus	0.636364
Pseudomonas aeruginosa	0.636364
Bacillus altitudinis	0.618182
Burkholderia multivorans	0.618182
Chlamydia psittaci	0.618182
Clostridium botulinum	0.618182
Cronobacter sakazakii	0.618182
Enterococcus faecalis	0.618182
Haemophilus parainfluenzae	0.618182
Plasmodium ovale	0.618182
Porphyromonas endodontalis	0.618182
Rhizopus arrhizus	0.618182
Stomatobaculum longum	0.618182
Streptococcus oralis	0.618182
Bacillus cereus	0.6
Bifidobacterium dentium	0.6
Burkholderia cenocepacia	0.6
Hanseniaspora uvarum	0.6
Rhizopus delemar	0.6
Staphylococcus aureus	0.6
Trichinella pseudospiralis	0.6
Acinetobacter baumannii	0.581818
Actinomadura cremea	0.581818
Desulfococcus multivorans	0.581818
Enterococcus faecium	0.581818
Geminicoccus harenae	0.581818
Lacticaseibacillus rhamnosus	0.581818
Mycobacterium tuberculosis	0.581818
Staphylococcus argenteus	0.581818
Alloprevotella tannerae	0.572727
Limosilactobacillus fermentum	0.572727
Chlamydia trachomatis	0.563636
Cutibacterium acnes	0.563636
Lactobacillus gasseri	0.563636
Listeria monocytogenes	0.563636
Streptococcus agalactiae	0.563636
Streptomyces gancidicus	0.563636
Streptosporangium violaceochromogenes	0.563636
Thecaphora frezii	0.563636
Actinomadura coerulea	0.554545
Actinomyces timonensis	0.545455
Bacillus thuringiensis	0.545455
Clostridioides difficile	0.545455
Haemophilus influenzae	0.545455
Klebsiella pneumoniae	0.545455
Paenibacillus odorifer	0.545455
Prevotella buccae	0.545455
Prevotella histicola	0.545455
Prevotella melaninogenica	0.545455
Staphylococcus haemolyticus	0.545455
Porphyromonas gingivalis	0.536364
Prevotella salivae	0.518182
Bacteroides pyogenes	0.509091
Catonella massiliensis	0.509091
Helicobacter pylori	0.509091
Limosilactobacillus vaginalis	0.509091
Prevotella pallens	0.509091
Scardovia wiggsiae	0.509091
Streptococcus gordonii	0.490909
Peptoniphilus lacrimalis	0.472727
Vibrio harveyi	0.472727
Lactiplantibacillus plantarum	0.454545
Finegoldia magna	0.436364
Bacteroides fragilis	0.409091
Bacteroides thetaiotaomicron	0.4
Clostridium porci	0.4
Varibaculum cambriense	0.4
Olsenella uli	0.363636

## Sheet: Rectal swab
AUC values of species in rectal swab samples
Species	AUC
Prevotella salivae	0.9
Dorea longicatena	0.83
Prevotella stercorea	0.83
Hungatella hathewayi	0.82
Ruthenibacterium lactatiformans	0.79
Bacteroides thetaiotaomicron	0.76
Streptococcus pneumoniae	0.76
Varibaculum cambriense	0.76
Klebsiella pneumoniae	0.74
Prevotella disiens	0.74
Prevotella pectinovora	0.74
Bacillus thuringiensis	0.72
Enterococcus faecalis	0.72
Plasmodium ovale	0.72
Prevotella histicola	0.72
Anaerobutyricum hallii	0.71
Emergencia timonensis	0.69
Alistipes onderdonkii	0.69
Coprococcus comes	0.69
Flavonifractor plautii	0.69
Acinetobacter baumannii	0.68
Coprococcus catus	0.68
Odoribacter splanchnicus	0.68
Prevotella copri	0.68
Desulfovibrio piger	0.67
Prevotella corporis	0.67
Akkermansia muciniphila	0.66
Bifidobacterium longum	0.66
Campylobacter ureolyticus	0.66
Clostridioides difficile	0.66
Enterococcus faecium	0.66
Mycobacterium tuberculosis	0.66
Odoribacter laneus	0.66
Prevotella pallens	0.66
Streptococcus sanguinis	0.66
Streptococcus thermophilus	0.66
Clostridium perfringens	0.65
Dorea formicigenerans	0.65
Bacteroides caccae	0.64
Chlamydia trachomatis	0.64
Anaerostipes hadrus	0.63
Barnesiella intestinihominis	0.63
Blautia obeum	0.63
Olsenella uli	0.62
Parabacteroides merdae	0.62
Phascolarctobacterium faecium	0.62
Porphyromonas uenonis	0.62
Alistipes indistinctus	0.61
Bacteroides stercoris	0.61
Collinsella aerofaciens	0.61
Finegoldia magna	0.61
Helicobacter pylori	0.61
Sutterella wadsworthensis	0.61
Alistipes dispar	0.6
Campylobacter hominis	0.6
Porphyromonas asaccharolytica	0.6
Prevotella bergensis	0.6
Prevotella buccalis	0.6
Streptococcus parasanguinis	0.6
Bacteroides fragilis	0.58
Bilophila wadsworthia	0.58
Escherichia coli	0.58
Alistipes communis	0.57
Anaerotignum lactatifermentans	0.57
Enterocloster bolteae	0.57
Bacteroides uniformis	0.56
Bifidobacterium adolescentis	0.56
Holdemanella biformis	0.56
Lawsonibacter asaccharolyticus	0.56
Staphylococcus aureus	0.56
Subdoligranulum variabile	0.56
Staphylococcus epidermidis	0.55
Tessaracoccus timonensis	0.55
Alterileibacterium massiliense	0.54
Faecalitalea cylindroides	0.54
Methanobrevibacter smithii	0.54
Campylobacter corcagiensis	0.52
Criibacterium bergeronii	0.52
Mobiluncus curtisii	0.52
Bacteroides eggerthii	0.51
Faecalibacterium prausnitzii	0.51
Alistipes ihumii	0.5
Coprobacillus cateniformis	0.5
Coprococcus eutactus	0.5
Bacteroides cellulosilyticus	0.49
Holdemania filiformis	0.49
Alloscardovia omnicolens	0.48
Bacteroides salyersiae	0.48
Lawsonella clevelandensis	0.48
Phascolarctobacterium succinatutens	0.48
Phocaeicola vulgatus	0.48
Roseburia inulinivorans	0.48
Brevibacterium luteolum	0.46
Merdimonas faecis	0.46
Prevotella buccae	0.46
Bifidobacterium bifidum	0.45
Corynebacterium jeikeium	0.45
Butyricicoccus pullicaecorum	0.44
Fusobacterium naviforme	0.44
Megasphaera massiliensis	0.44
Megasphaera vaginalis	0.44
Porphyromonas bennonis	0.44
Pseudomonas aeruginosa	0.43
Cloacibacillus porcorum	0.4
Megasphaera micronuciformis	0.4
Moraxella catarrhalis	0.4
Neisseria bacilliformis	0.4
Parabacteroides johnsonii	0.38
Fusobacterium mortiferum	0.3
Parolsenella catena	0.3
