# Supplementary material for: Analysis of ICU resistome dynamics in patients, staff and environment for the identification of predictive biomarkers of sepsis and early mortality
Source: Sci Rep. 2025 Jul 11;15:25080. doi: 10.1038/s41598-025-10848-8 (PMC12254246; doi:10.1038/s41598-025-10848-8)
Supplement: Supplementary file 4 — Supplementary Material 4 [file 41598_2025_10848_MOESM4_ESM.xlsx]

## Sheet: Munkalap1
Read count information for each sample
Read count	Sample
9246660	environment
54937270	environment
26667000	environment
604858	environment
35305228	environment
43367768	environment
3490766	environment
9977756	environment
3192546	environment
1831492	environment
61583484	environment
9975238	environment
55652092	environment
47124944	environment
42628318	environment
42822814	environment
48295396	environment
46700754	environment
47493622	environment
48664112	environment
33456830	environment
4144008	environment
42076610	environment
48162162	staff
52824852	staff
45796740	staff
44798704	staff
46059490	staff
43865644	staff
54258252	staff
40275302	staff
57951932	patient
47097514	patient
28289390	patient
29065532	patient
56573220	patient
41502810	patient
43126048	patient
73794906	patient
55947908	patient
75197402	patient
44012744	patient
51712838	patient
56122798	patient
64942856	patient
54555174	patient
54957124	patient
54791468	patient
47097026	patient
60522072	patient
48888234	patient
48491434	patient
65715358	patient
28145012	patient
52356316	patient
45101630	patient
51923330	patient
61473336	patient
44651526	patient
48382098	patient
70842026	patient
38481042	patient
62293924	patient
53609750	patient
73383732	patient
60386844	patient
72899636	patient
72305236	patient
57949704	patient
47173008	patient
47074074	patient
47470480	patient
68110540	patient
46003492	patient
72560040	patient
40973866	patient
44526944	patient
43865864	patient
42480008	patient
55235768	patient
75007116	patient
85274400	patient
66411128	patient
61662094	patient
48821652	patient
59130422	patient
64388634	patient
23511342	patient
91659454	patient
70899170	patient
57671548	patient
54477572	patient
52126020	patient
64425646	patient
63330186	patient
62479470	patient
